# Supplementary material for: Activator Protein-1 (AP-1) Signaling Inhibits the Growth of Ewing Sarcoma Cells in Response to DNA Replication Stress
Source: Cancer Res Commun. 2023 Aug 17;3(8):1580–93. doi: 10.1158/2767-9764.CRC-23-0268 (PMC10434289; doi:10.1158/2767-9764.CRC-23-0268)
Supplement: Supplementary Excel File 1 — Quantification of immunoblots. [file crc-23-0268-s08.xlsx]

## Sheet: Immunoblot Quantification
Figure	Protein	Lane 1	Lane 2	Lane 3	Lane 4	Lane 5	Lane 6	Lane 7	Lane 8	Lane 9	Lane 10	Lane 11	Lane 12
Figure 1B	RRM1	1	1.7196	1	0.700178	0.281695	0.0318468	0.008088	0.00825569	0.00613065
	gH2Ax	1	1.1297	1	4.40315	36.4902	74.1822	89.9515	88.5185	66.6231
Figure 1C	RRM1	1	0.901905	0.122427	0.0598405
	gH2Ax	1	0.882712	38.9937	66.2635
Figure 1F	RRM1	1	0.0531873	1	0.0421431
	gH2Ax	1	12.3841	1	6.30244
Figure 1G	PARP (both bands)	1	1.11088	1.21156	1.14282	1	0.942362	1.2887	1.06718
	Cleaved PARP (bottom band only)	1	1.20908	4.18319	15.9244	1	1.06494	9.05427	17.0595
Figure 1J	RRM1	1	0.0123545
	p-RPA	1	4.57209
	RPA	1	1.64743
	p-CHK1	1	9.27135
	CHK1	1	1.29389
	gH2Ax	1	11.4227
Figure 1K	PARP (both bands)	1	1.16706	1.32028	1.57846	1.09062	1.48215
	Cleaved PARP (bottom band only)	1	8.23583	5.98644	28.3243	0.538075	19.2034
	gH2Ax	1	126.496	195.156	478.088	60.8791	384.397
Figure 2E	c-Jun	1	1.63583	2.66147	4.00735	4.64245	3.59135	3.53751
	c-Fos	1	1.59692	31.4972	418.439	487.268	435.006	477.766
Figure 2F	c-Jun	1	1.75941	1.07838	7.31553	1	1.21666	1.18715	3.33465
Figure 2G	RRM1	1	0.017397	1	0.110305
	p-Jun	1	22.4262	1	4.9182
	c-Jun	1	10.319	1	3.15764
Figure 2H	c-Jun (a-Tubulin)		1		5.81835		1		6.85078
	c-Jun (Lamin A/C)	1		7.17944		1		3.50468
Figure 2I	c-Jun	1	1.27205	2.2509	3.04917	3.18527	3.548	1	1.91469	5.32596	6.19306	7.58917	9.71411
Figure 2J	c-Jun	1	0.637016	0.746507	0.874796	1.28973	1.41891	1	0.845771	1.25719	2.01836	4.50116	6.802
Figure 2L	c-Jun	1	1.00704	3.55111	5.32461
Figure 2M	c-Jun	1	3.75593	8.81629	18.0359
Figure 3A	c-Jun	1	5.27284	1	5.66661
	c-Fos	1	3.11987	1	3.60059
Figure 3D	c-Myc	1	0.35271	1	0.680848
Figure 3E	c-Myc	1	0.488033	1	4.0985e-10
Figure 3F	c-Myc	1	0.106284	1	0.0888127
Figure 3G	c-Myc	1	0.562272	1	0.0862204	1	0.0652869
Figure 4B	RRM1	1	0.885307	0.0264297	0.0135075	1	0.752803	0.0257266	0.0120309
	Slfn11	1	0.236522	1.25644	0.192835	1	0.187894	1.14288	0.0847942
	c-Jun	1	0.477998	2.00534	0.520812	1	1.4956	3.08808	1.55331
	CHOP	1	0.586747	5.10144	0.921037	1	0.498283	4.21126	0.67546
	PARP (both bands)	1	0.990718	1.09404	0.983641	1	0.951512	1.16511	0.756947
	cleaved PARP (bottom band only)	1	0.710756	3.96712	0.739472	1	1.0434	9.41594	1.16847
	gH2Ax	1	0.98617	14.7642	7.18303	1	0.552587	4.42109	1.68695
Figure 4D	Slfn11	1	0.757642	0.728703	0.957908	0.0257266	0.0257266	0.0257266	0.0257266
	c-Jun	1	1.19619	1.66418	2.57548	0.241669	0.165876	0.175485	0.175485
Figure 4E	Slfn11	1	0.991436	0.878731	0.526231	0.145394	0.145394	0.145394	0.145394
	c-Jun	1	3.36854	3.5781	3.59702	1.17095	1.30733	2	1.23857
Figure 5A	RRM1	1	0.402046	0.313686	1	0.0824443	0.100425
Figure 5C	RRM1	1	0.351289	0.171864	1	0.123031	0.0992557	1	0.360086	0.349637
Figure 5E	RRM1	1	3.58447	3.49389	2.966	1	2.20008	2.78431	1.58077
Figure 5F	c-Myc	1	0.160588	1	0.186243	1	0.046688	1	0.450329	1	0.181664
